# Supplementary material for: Selective Cytotoxic and Antiproliferative Effects of Extracts from Four Mexican Medicinal Plants in Human Cancer and Non-Cancerous Cell Lines
Source: Molecules. 2026 Feb 4;31(3):549. doi: 10.3390/molecules31030549 (PMC12899643; doi:10.3390/molecules31030549)
Supplement: Supplementary file 1 [file molecules-31-00549-s001.zip]

Archive with 1 entries (1 files):
- molecules-4109195-supplementary.pdf
